# Supplementary material for: Synthesis of C3-Substituted N1-tert-Butyl 1,2,4-Triazinium Salts via the Liebeskind–Srogl Reaction for Fluorogenic Labeling of Live Cells
Source: J Org Chem. 2024 Jan 15;89(20):14634–40. doi: 10.1021/acs.joc.3c02454 (PMC11494656; doi:10.1021/acs.joc.3c02454)
Supplement: Supplementary file 3 — jo3c02454_si_003.zip [file jo3c02454_si_003.zip]

Archive with 2,738 entries (2,414 files):
- FID_for_publication/
- FID_for_publication/ArTrz/
- FID_for_publication/ArTrz+2a/
- FID_for_publication/ArTrz+2a/._1
- FID_for_publication/ArTrz+2a/._2
- FID_for_publication/ArTrz+2a/._3
- FID_for_publication/ArTrz+2a/._4
- FID_for_publication/ArTrz+2a/19F_ArTrz+2a/
- FID_for_publication/ArTrz+2a/19F_ArTrz+2a/._acqu
- FID_for_publication/ArTrz+2a/19F_ArTrz+2a/._acqus
- FID_for_publication/ArTrz+2a/19F_ArTrz+2a/._audita.txt
- FID_for_publication/ArTrz+2a/19F_ArTrz+2a/._fid
- FID_for_publication/ArTrz+2a/19F_ArTrz+2a/._format.temp
- FID_for_publication/ArTrz+2a/19F_ArTrz+2a/._fq1list
- FID_for_publication/ArTrz+2a/19F_ArTrz+2a/._pdata
- FID_for_publication/ArTrz+2a/19F_ArTrz+2a/._pulseprogram
- FID_for_publication/ArTrz+2a/19F_ArTrz+2a/._scon2
- FID_for_publication/ArTrz+2a/19F_ArTrz+2a/._shimvalues
- FID_for_publication/ArTrz+2a/19F_ArTrz+2a/._specpar
- FID_for_publication/ArTrz+2a/19F_ArTrz+2a/._uxnmr.info
- FID_for_publication/ArTrz+2a/19F_ArTrz+2a/._uxnmr.par
- FID_for_publication/ArTrz+2a/19F_ArTrz+2a/acqu
- FID_for_publication/ArTrz+2a/19F_ArTrz+2a/acqus
- FID_for_publication/ArTrz+2a/19F_ArTrz+2a/audita.txt
- FID_for_publication/ArTrz+2a/19F_ArTrz+2a/fid
- FID_for_publication/ArTrz+2a/19F_ArTrz+2a/format.temp
- FID_for_publication/ArTrz+2a/19F_ArTrz+2a/fq1list
- FID_for_publication/ArTrz+2a/19F_ArTrz+2a/pdata/
- FID_for_publication/ArTrz+2a/19F_ArTrz+2a/pdata/._1
- FID_for_publication/ArTrz+2a/19F_ArTrz+2a/pdata/1/
- FID_for_publication/ArTrz+2a/19F_ArTrz+2a/pdata/1/._outd
- FID_for_publication/ArTrz+2a/19F_ArTrz+2a/pdata/1/._proc
- FID_for_publication/ArTrz+2a/19F_ArTrz+2a/pdata/1/._procs
- FID_for_publication/ArTrz+2a/19F_ArTrz+2a/pdata/1/._title
- FID_for_publication/ArTrz+2a/19F_ArTrz+2a/pdata/1/outd
- FID_for_publication/ArTrz+2a/19F_ArTrz+2a/pdata/1/proc
- FID_for_publication/ArTrz+2a/19F_ArTrz+2a/pdata/1/procs
- FID_for_publication/ArTrz+2a/19F_ArTrz+2a/pdata/1/title
- FID_for_publication/ArTrz+2a/19F_ArTrz+2a/pulseprogram
- FID_for_publication/ArTrz+2a/19F_ArTrz+2a/scon2
- FID_for_publication/ArTrz+2a/19F_ArTrz+2a/shimvalues
- FID_for_publication/ArTrz+2a/19F_ArTrz+2a/specpar
- FID_for_publication/ArTrz+2a/19F_ArTrz+2a/uxnmr.info
- FID_for_publication/ArTrz+2a/19F_ArTrz+2a/uxnmr.par
- FID_for_publication/ArTrz+2a/1H_ArTrz+2a/
- FID_for_publication/ArTrz+2a/1H_ArTrz+2a/._acqu
- FID_for_publication/ArTrz+2a/1H_ArTrz+2a/._acqus
- FID_for_publication/ArTrz+2a/1H_ArTrz+2a/._audita.txt
- FID_for_publication/ArTrz+2a/1H_ArTrz+2a/._fid
- FID_for_publication/ArTrz+2a/1H_ArTrz+2a/._format.temp
- FID_for_publication/ArTrz+2a/1H_ArTrz+2a/._fq1list
- FID_for_publication/ArTrz+2a/1H_ArTrz+2a/._pdata
- FID_for_publication/ArTrz+2a/1H_ArTrz+2a/._pulseprogram
- FID_for_publication/ArTrz+2a/1H_ArTrz+2a/._scon2
- FID_for_publication/ArTrz+2a/1H_ArTrz+2a/._shimvalues
- FID_for_publication/ArTrz+2a/1H_ArTrz+2a/._specpar
- FID_for_publication/ArTrz+2a/1H_ArTrz+2a/._uxnmr.info
- FID_for_publication/ArTrz+2a/1H_ArTrz+2a/._uxnmr.par
- FID_for_publication/ArTrz+2a/1H_ArTrz+2a/acqu
- FID_for_publication/ArTrz+2a/1H_ArTrz+2a/acqus
- FID_for_publication/ArTrz+2a/1H_ArTrz+2a/audita.txt
- FID_for_publication/ArTrz+2a/1H_ArTrz+2a/fid
- FID_for_publication/ArTrz+2a/1H_ArTrz+2a/format.temp
- FID_for_publication/ArTrz+2a/1H_ArTrz+2a/fq1list
- FID_for_publication/ArTrz+2a/1H_ArTrz+2a/pdata/
- FID_for_publication/ArTrz+2a/1H_ArTrz+2a/pdata/._1
- FID_for_publication/ArTrz+2a/1H_ArTrz+2a/pdata/1/
- FID_for_publication/ArTrz+2a/1H_ArTrz+2a/pdata/1/._outd
- FID_for_publication/ArTrz+2a/1H_ArTrz+2a/pdata/1/._proc
- FID_for_publication/ArTrz+2a/1H_ArTrz+2a/pdata/1/._procs
- FID_for_publication/ArTrz+2a/1H_ArTrz+2a/pdata/1/._title
- FID_for_publication/ArTrz+2a/1H_ArTrz+2a/pdata/1/outd
- FID_for_publication/ArTrz+2a/1H_ArTrz+2a/pdata/1/proc
- FID_for_publication/ArTrz+2a/1H_ArTrz+2a/pdata/1/procs
- FID_for_publication/ArTrz+2a/1H_ArTrz+2a/pdata/1/title
- FID_for_publication/ArTrz+2a/1H_ArTrz+2a/pulseprogram
- FID_for_publication/ArTrz+2a/1H_ArTrz+2a/scon2
- FID_for_publication/ArTrz+2a/1H_ArTrz+2a/shimvalues
- FID_for_publication/ArTrz+2a/1H_ArTrz+2a/specpar
- FID_for_publication/ArTrz+2a/1H_ArTrz+2a/uxnmr.info
- FID_for_publication/ArTrz+2a/1H_ArTrz+2a/uxnmr.par
- FID_for_publication/ArTrz+2a/APT_ArTrz+2a/
- FID_for_publication/ArTrz+2a/APT_ArTrz+2a/._acqu
- FID_for_publication/ArTrz+2a/APT_ArTrz+2a/._acqus
- FID_for_publication/ArTrz+2a/APT_ArTrz+2a/._audita.txt
- FID_for_publication/ArTrz+2a/APT_ArTrz+2a/._cpdprg2
- FID_for_publication/ArTrz+2a/APT_ArTrz+2a/._fid
- FID_for_publication/ArTrz+2a/APT_ArTrz+2a/._format.temp
- FID_for_publication/ArTrz+2a/APT_ArTrz+2a/._fq1list
- FID_for_publication/ArTrz+2a/APT_ArTrz+2a/._pdata
- FID_for_publication/ArTrz+2a/APT_ArTrz+2a/._pulseprogram
- FID_for_publication/ArTrz+2a/APT_ArTrz+2a/._scon2
- FID_for_publication/ArTrz+2a/APT_ArTrz+2a/._shimvalues
- FID_for_publication/ArTrz+2a/APT_ArTrz+2a/._specpar
- FID_for_publication/ArTrz+2a/APT_ArTrz+2a/._uxnmr.info
- FID_for_publication/ArTrz+2a/APT_ArTrz+2a/._uxnmr.par
- FID_for_publication/ArTrz+2a/APT_ArTrz+2a/acqu
- FID_for_publication/ArTrz+2a/APT_ArTrz+2a/acqus
- FID_for_publication/ArTrz+2a/APT_ArTrz+2a/audita.txt
- FID_for_publication/ArTrz+2a/APT_ArTrz+2a/cpdprg2
- FID_for_publication/ArTrz+2a/APT_ArTrz+2a/fid
- FID_for_publication/ArTrz+2a/APT_ArTrz+2a/format.temp
- FID_for_publication/ArTrz+2a/APT_ArTrz+2a/fq1list
- FID_for_publication/ArTrz+2a/APT_ArTrz+2a/pdata/
- FID_for_publication/ArTrz+2a/APT_ArTrz+2a/pdata/._1
- FID_for_publication/ArTrz+2a/APT_ArTrz+2a/pdata/1/
- FID_for_publication/ArTrz+2a/APT_ArTrz+2a/pdata/1/._outd
- FID_for_publication/ArTrz+2a/APT_ArTrz+2a/pdata/1/._proc
- FID_for_publication/ArTrz+2a/APT_ArTrz+2a/pdata/1/._procs
- FID_for_publication/ArTrz+2a/APT_ArTrz+2a/pdata/1/._title
- FID_for_publication/ArTrz+2a/APT_ArTrz+2a/pdata/1/outd
- FID_for_publication/ArTrz+2a/APT_ArTrz+2a/pdata/1/proc
- FID_for_publication/ArTrz+2a/APT_ArTrz+2a/pdata/1/procs
- FID_for_publication/ArTrz+2a/APT_ArTrz+2a/pdata/1/title
- FID_for_publication/ArTrz+2a/APT_ArTrz+2a/pulseprogram
- FID_for_publication/ArTrz+2a/APT_ArTrz+2a/scon2
- FID_for_publication/ArTrz+2a/APT_ArTrz+2a/shimvalues
- FID_for_publication/ArTrz+2a/APT_ArTrz+2a/specpar
- FID_for_publication/ArTrz+2a/APT_ArTrz+2a/uxnmr.info
- FID_for_publication/ArTrz+2a/APT_ArTrz+2a/uxnmr.par
- FID_for_publication/ArTrz+2a/mol_ArTrz+2a.cdxml
- FID_for_publication/ArTrz+2a/mol_ArTrz+2a.mol
- FID_for_publication/ArTrz+2b/
- FID_for_publication/ArTrz+2b/._1
- FID_for_publication/ArTrz+2b/._2
- FID_for_publication/ArTrz+2b/._3
- FID_for_publication/ArTrz+2b/._4
- FID_for_publication/ArTrz+2b/19F_ArTrz+2b/
- FID_for_publication/ArTrz+2b/19F_ArTrz+2b/._acqu
- FID_for_publication/ArTrz+2b/19F_ArTrz+2b/._acqus
- FID_for_publication/ArTrz+2b/19F_ArTrz+2b/._audita.txt
- FID_for_publication/ArTrz+2b/19F_ArTrz+2b/._fid
- FID_for_publication/ArTrz+2b/19F_ArTrz+2b/._format.temp
- FID_for_publication/ArTrz+2b/19F_ArTrz+2b/._pdata
- FID_for_publication/ArTrz+2b/19F_ArTrz+2b/._pulseprogram
- FID_for_publication/ArTrz+2b/19F_ArTrz+2b/._scon2
- FID_for_publication/ArTrz+2b/19F_ArTrz+2b/._shimvalues
- FID_for_publication/ArTrz+2b/19F_ArTrz+2b/._specpar
- FID_for_publication/ArTrz+2b/19F_ArTrz+2b/._uxnmr.info
- FID_for_publication/ArTrz+2b/19F_ArTrz+2b/._uxnmr.par
- FID_for_publication/ArTrz+2b/19F_ArTrz+2b/acqu
- FID_for_publication/ArTrz+2b/19F_ArTrz+2b/acqus
- FID_for_publication/ArTrz+2b/19F_ArTrz+2b/audita.txt
- FID_for_publication/ArTrz+2b/19F_ArTrz+2b/fid
- FID_for_publication/ArTrz+2b/19F_ArTrz+2b/format.temp
- FID_for_publication/ArTrz+2b/19F_ArTrz+2b/pdata/
- FID_for_publication/ArTrz+2b/19F_ArTrz+2b/pdata/._1
- FID_for_publication/ArTrz+2b/19F_ArTrz+2b/pdata/1/
- FID_for_publication/ArTrz+2b/19F_ArTrz+2b/pdata/1/._outd
- FID_for_publication/ArTrz+2b/19F_ArTrz+2b/pdata/1/._proc
- FID_for_publication/ArTrz+2b/19F_ArTrz+2b/pdata/1/._procs
- FID_for_publication/ArTrz+2b/19F_ArTrz+2b/pdata/1/._title
- FID_for_publication/ArTrz+2b/19F_ArTrz+2b/pdata/1/outd
- FID_for_publication/ArTrz+2b/19F_ArTrz+2b/pdata/1/proc
- FID_for_publication/ArTrz+2b/19F_ArTrz+2b/pdata/1/procs
- FID_for_publication/ArTrz+2b/19F_ArTrz+2b/pdata/1/title
- FID_for_publication/ArTrz+2b/19F_ArTrz+2b/pulseprogram
- FID_for_publication/ArTrz+2b/19F_ArTrz+2b/scon2
- FID_for_publication/ArTrz+2b/19F_ArTrz+2b/shimvalues
- FID_for_publication/ArTrz+2b/19F_ArTrz+2b/specpar
- FID_for_publication/ArTrz+2b/19F_ArTrz+2b/uxnmr.info
- FID_for_publication/ArTrz+2b/19F_ArTrz+2b/uxnmr.par
- FID_for_publication/ArTrz+2b/1H_ArTrz+2b/
- FID_for_publication/ArTrz+2b/1H_ArTrz+2b/._acqu
- FID_for_publication/ArTrz+2b/1H_ArTrz+2b/._acqus
- FID_for_publication/ArTrz+2b/1H_ArTrz+2b/._audita.txt
- FID_for_publication/ArTrz+2b/1H_ArTrz+2b/._fid
- FID_for_publication/ArTrz+2b/1H_ArTrz+2b/._format.temp
- FID_for_publication/ArTrz+2b/1H_ArTrz+2b/._pdata
- FID_for_publication/ArTrz+2b/1H_ArTrz+2b/._prosol_History
- FID_for_publication/ArTrz+2b/1H_ArTrz+2b/._pulseprogram
- FID_for_publication/ArTrz+2b/1H_ArTrz+2b/._scon2
- FID_for_publication/ArTrz+2b/1H_ArTrz+2b/._shimvalues
- FID_for_publication/ArTrz+2b/1H_ArTrz+2b/._specpar
- FID_for_publication/ArTrz+2b/1H_ArTrz+2b/._uxnmr.info
- FID_for_publication/ArTrz+2b/1H_ArTrz+2b/._uxnmr.par
- FID_for_publication/ArTrz+2b/1H_ArTrz+2b/acqu
- FID_for_publication/ArTrz+2b/1H_ArTrz+2b/acqus
- FID_for_publication/ArTrz+2b/1H_ArTrz+2b/audita.txt
- FID_for_publication/ArTrz+2b/1H_ArTrz+2b/fid
- FID_for_publication/ArTrz+2b/1H_ArTrz+2b/format.temp
- FID_for_publication/ArTrz+2b/1H_ArTrz+2b/pdata/
- FID_for_publication/ArTrz+2b/1H_ArTrz+2b/pdata/._1
- FID_for_publication/ArTrz+2b/1H_ArTrz+2b/pdata/1/
- FID_for_publication/ArTrz+2b/1H_ArTrz+2b/pdata/1/._outd
- FID_for_publication/ArTrz+2b/1H_ArTrz+2b/pdata/1/._proc
- FID_for_publication/ArTrz+2b/1H_ArTrz+2b/pdata/1/._procs
- FID_for_publication/ArTrz+2b/1H_ArTrz+2b/pdata/1/._title
- FID_for_publication/ArTrz+2b/1H_ArTrz+2b/pdata/1/outd
- FID_for_publication/ArTrz+2b/1H_ArTrz+2b/pdata/1/proc
- FID_for_publication/ArTrz+2b/1H_ArTrz+2b/pdata/1/procs
- FID_for_publication/ArTrz+2b/1H_ArTrz+2b/pdata/1/title
- FID_for_publication/ArTrz+2b/1H_ArTrz+2b/prosol_History
- FID_for_publication/ArTrz+2b/1H_ArTrz+2b/pulseprogram
- FID_for_publication/ArTrz+2b/1H_ArTrz+2b/scon2
- FID_for_publication/ArTrz+2b/1H_ArTrz+2b/shimvalues
- FID_for_publication/ArTrz+2b/1H_ArTrz+2b/specpar
- FID_for_publication/ArTrz+2b/1H_ArTrz+2b/uxnmr.info
- FID_for_publication/ArTrz+2b/1H_ArTrz+2b/uxnmr.par
- FID_for_publication/ArTrz+2b/APT_ArTrz+2b/
- FID_for_publication/ArTrz+2b/APT_ArTrz+2b/._acqu
- FID_for_publication/ArTrz+2b/APT_ArTrz+2b/._acqus
- FID_for_publication/ArTrz+2b/APT_ArTrz+2b/._audita.txt
- FID_for_publication/ArTrz+2b/APT_ArTrz+2b/._cpdprg2
- FID_for_publication/ArTrz+2b/APT_ArTrz+2b/._fid
- FID_for_publication/ArTrz+2b/APT_ArTrz+2b/._format.temp
- FID_for_publication/ArTrz+2b/APT_ArTrz+2b/._fq1list
- FID_for_publication/ArTrz+2b/APT_ArTrz+2b/._pdata
- FID_for_publication/ArTrz+2b/APT_ArTrz+2b/._pulseprogram
- FID_for_publication/ArTrz+2b/APT_ArTrz+2b/._scon2
- FID_for_publication/ArTrz+2b/APT_ArTrz+2b/._shimvalues
- FID_for_publication/ArTrz+2b/APT_ArTrz+2b/._specpar
- FID_for_publication/ArTrz+2b/APT_ArTrz+2b/._uxnmr.info
- FID_for_publication/ArTrz+2b/APT_ArTrz+2b/._uxnmr.par
- FID_for_publication/ArTrz+2b/APT_ArTrz+2b/acqu
- FID_for_publication/ArTrz+2b/APT_ArTrz+2b/acqus
- FID_for_publication/ArTrz+2b/APT_ArTrz+2b/audita.txt
- FID_for_publication/ArTrz+2b/APT_ArTrz+2b/cpdprg2
- FID_for_publication/ArTrz+2b/APT_ArTrz+2b/fid
- FID_for_publication/ArTrz+2b/APT_ArTrz+2b/format.temp
- FID_for_publication/ArTrz+2b/APT_ArTrz+2b/fq1list
- FID_for_publication/ArTrz+2b/APT_ArTrz+2b/pdata/
- FID_for_publication/ArTrz+2b/APT_ArTrz+2b/pdata/._1
- FID_for_publication/ArTrz+2b/APT_ArTrz+2b/pdata/1/
- FID_for_publication/ArTrz+2b/APT_ArTrz+2b/pdata/1/._outd
- FID_for_publication/ArTrz+2b/APT_ArTrz+2b/pdata/1/._proc
- FID_for_publication/ArTrz+2b/APT_ArTrz+2b/pdata/1/._procs
- FID_for_publication/ArTrz+2b/APT_ArTrz+2b/pdata/1/._title
- FID_for_publication/ArTrz+2b/APT_ArTrz+2b/pdata/1/outd
- FID_for_publication/ArTrz+2b/APT_ArTrz+2b/pdata/1/proc
- FID_for_publication/ArTrz+2b/APT_ArTrz+2b/pdata/1/procs
- FID_for_publication/ArTrz+2b/APT_ArTrz+2b/pdata/1/title
- FID_for_publication/ArTrz+2b/APT_ArTrz+2b/pulseprogram
- FID_for_publication/ArTrz+2b/APT_ArTrz+2b/scon2
- FID_for_publication/ArTrz+2b/APT_ArTrz+2b/shimvalues
- FID_for_publication/ArTrz+2b/APT_ArTrz+2b/specpar
- FID_for_publication/ArTrz+2b/APT_ArTrz+2b/uxnmr.info
- FID_for_publication/ArTrz+2b/APT_ArTrz+2b/uxnmr.par
- FID_for_publication/ArTrz+2b/mol_ArTrz+2b.cdxml
- FID_for_publication/ArTrz+2b/mol_ArTrz+2b.mol
- FID_for_publication/ArTrz+2c/
- FID_for_publication/ArTrz+2c/._1
- FID_for_publication/ArTrz+2c/._2
- FID_for_publication/ArTrz+2c/._3
- FID_for_publication/ArTrz+2c/._4
- FID_for_publication/ArTrz+2c/._5
- FID_for_publication/ArTrz+2c/19F_ArTrz+2c/
- FID_for_publication/ArTrz+2c/19F_ArTrz+2c/._acqu
- FID_for_publication/ArTrz+2c/19F_ArTrz+2c/._acqus
- FID_for_publication/ArTrz+2c/19F_ArTrz+2c/._audita.txt
- FID_for_publication/ArTrz+2c/19F_ArTrz+2c/._fid
- FID_for_publication/ArTrz+2c/19F_ArTrz+2c/._format.temp
- FID_for_publication/ArTrz+2c/19F_ArTrz+2c/._pdata
- FID_for_publication/ArTrz+2c/19F_ArTrz+2c/._pulseprogram
- FID_for_publication/ArTrz+2c/19F_ArTrz+2c/._scon2
- FID_for_publication/ArTrz+2c/19F_ArTrz+2c/._shimvalues
- FID_for_publication/ArTrz+2c/19F_ArTrz+2c/._specpar
- FID_for_publication/ArTrz+2c/19F_ArTrz+2c/._uxnmr.info
- FID_for_publication/ArTrz+2c/19F_ArTrz+2c/._uxnmr.par
- FID_for_publication/ArTrz+2c/19F_ArTrz+2c/acqu
- FID_for_publication/ArTrz+2c/19F_ArTrz+2c/acqus
- FID_for_publication/ArTrz+2c/19F_ArTrz+2c/audita.txt
- FID_for_publication/ArTrz+2c/19F_ArTrz+2c/fid
- FID_for_publication/ArTrz+2c/19F_ArTrz+2c/format.temp
- FID_for_publication/ArTrz+2c/19F_ArTrz+2c/pdata/
- FID_for_publication/ArTrz+2c/19F_ArTrz+2c/pdata/._1
- FID_for_publication/ArTrz+2c/19F_ArTrz+2c/pdata/1/
- FID_for_publication/ArTrz+2c/19F_ArTrz+2c/pdata/1/._outd
- FID_for_publication/ArTrz+2c/19F_ArTrz+2c/pdata/1/._proc
- FID_for_publication/ArTrz+2c/19F_ArTrz+2c/pdata/1/._procs
- FID_for_publication/ArTrz+2c/19F_ArTrz+2c/pdata/1/._title
- FID_for_publication/ArTrz+2c/19F_ArTrz+2c/pdata/1/outd
- FID_for_publication/ArTrz+2c/19F_ArTrz+2c/pdata/1/proc
- FID_for_publication/ArTrz+2c/19F_ArTrz+2c/pdata/1/procs
- FID_for_publication/ArTrz+2c/19F_ArTrz+2c/pdata/1/title
- FID_for_publication/ArTrz+2c/19F_ArTrz+2c/prosol_History
- FID_for_publication/ArTrz+2c/19F_ArTrz+2c/pulseprogram
- FID_for_publication/ArTrz+2c/19F_ArTrz+2c/scon2
- FID_for_publication/ArTrz+2c/19F_ArTrz+2c/shimvalues
- FID_for_publication/ArTrz+2c/19F_ArTrz+2c/specpar
- FID_for_publication/ArTrz+2c/19F_ArTrz+2c/uxnmr.info
- FID_for_publication/ArTrz+2c/19F_ArTrz+2c/uxnmr.par
- FID_for_publication/ArTrz+2c/1H_ArTrz+2c/
- FID_for_publication/ArTrz+2c/1H_ArTrz+2c/._acqu
- FID_for_publication/ArTrz+2c/1H_ArTrz+2c/._acqus
- FID_for_publication/ArTrz+2c/1H_ArTrz+2c/._audita.txt
- FID_for_publication/ArTrz+2c/1H_ArTrz+2c/._fid
- FID_for_publication/ArTrz+2c/1H_ArTrz+2c/._format.temp
- FID_for_publication/ArTrz+2c/1H_ArTrz+2c/._pdata
- FID_for_publication/ArTrz+2c/1H_ArTrz+2c/._prosol_History
- FID_for_publication/ArTrz+2c/1H_ArTrz+2c/._pulseprogram
- FID_for_publication/ArTrz+2c/1H_ArTrz+2c/._scon2
- FID_for_publication/ArTrz+2c/1H_ArTrz+2c/._shimvalues
- FID_for_publication/ArTrz+2c/1H_ArTrz+2c/._specpar
- FID_for_publication/ArTrz+2c/1H_ArTrz+2c/._uxnmr.info
- FID_for_publication/ArTrz+2c/1H_ArTrz+2c/._uxnmr.par
- FID_for_publication/ArTrz+2c/1H_ArTrz+2c/acqu
- FID_for_publication/ArTrz+2c/1H_ArTrz+2c/acqus
- FID_for_publication/ArTrz+2c/1H_ArTrz+2c/audita.txt
- FID_for_publication/ArTrz+2c/1H_ArTrz+2c/fid
[truncated: 2,438 more entries]
