# Supplementary material for: Synthesis of C3-Substituted N1-tert-Butyl 1,2,4-Triazinium Salts via the Liebeskind–Srogl Reaction for Fluorogenic Labeling of Live Cells
Source: J Org Chem. 2024 Jan 15;89(20):14634–40. doi: 10.1021/acs.joc.3c02454 (PMC11494656; doi:10.1021/acs.joc.3c02454)
Supplement: Supplementary file 3 — jo3c02454_si_003.zip [file jo3c02454_si_003.zip › FID_for_publication/ArTrz+2a/19F_ArTrz+2a/specpar]

##TITLE= Parameter file, TOPSPIN		Version 3.2
##JCAMPDX= 5.0
##DATATYPE= Parameter Values
##NPOINTS= 3478	$$ modification sequence number
##ORIGIN= Bruker BioSpin GmbH
##OWNER= nmrsu
$$ 2022-12-08 16:46:09.167 +0100  nmrsu@OB-A402
$$ /opt/topspin3.2/conf/instr/spect/specpar
$$ process /opt/topspin3.2/prog/mod/cprserver
##$ANCIEN= (0..7)
0 0 0 0 0 0 0 0
##$BF1= 100.13
##$BF2= 100.13
##$BF3= 100.13
##$DEC= 1
##$DECB= 1
##$DEF19F= yes
##$DEFRSEL= yes
##$HPMOD= (0..7)
0 0 0 0 0 0 0 0
##$HPPRECH= (0..15)
-1 -1 -1 -1 -1 -1 -1 -1 -1 -1 -1 -1 -1 -1 -1 -1
##$LOCSW19F= -1
##$LOCSW2H= -1
##$NUC1= 2
##$NUC2= 0
##$NUC3= 0
##$NUC4= 0
##$NUC5= 0
##$NUC6= 0
##$NUC7= 0
##$NUC8= 0
##$NUCARR= (0..123)
401 401 61.555941529 427.72253574 305.47954237 59.01150486 155.84382597
56.34777013 43.08206858 128.65673574 100.8315302 28.96777885 40.63297712
54.36139257 377.31698411 31.65612696 106.072119 24.54775635 104.48800459
79.66741987 162.32777542 30.78076 39.28961509 32.70445725 18.71215573 10.27083305
26.98741629 97.40990547 22.60651134 22.61253837 39.98093909 105.47482148
22.66650896 99.40476418 12.98348978 95.14556674 35.83356451 106.32704673
113.89880893 25.08978003 96.24542954 122.29178304 13.98814315 68.66168214
76.47676713 20.92306522 100.4664598 108.29613718 15.428876 38.71632143
131.20902054 17.37862622 19.64979398 37.27815498 98.1494417 26.13287326
26.68131695 90.25838726 18.46665551 20.69708969 12.77765247 18.350161 16.23175419
18.66066733 85.0740748 88.99463175 87.68167755 87.86964229 131.20218349
142.88535859 149.53543432 95.96161377 51.96646017 104.94066542 126.51457369
80.23001886 111.51884586 33.05812321 52.59572942 39.83717257 44.56284128
52.909143 56.64382041 122.7862 21.8545 13.4736 16.7217 13.7944 99.6886
44.0298 12.3107 16.1603 96.4004 13.7944 19.3282 85.5734 11.5488 33.2429
70.17221706 19.33221 45.73004 32.60531 16.06807 10.09317 48.078296 16.70721187
90.323646 91.233916 9.15214731 31.139254 6.88918 7.50271 86.20210384 6.93329
71.82239622 26.51244783 229.064032 231.31219038 83.89160199 64.43784488
7.384014 100 100 100
##$OBS= 1
##$OFFSF= (0..7)
0 0 0 0 0 0 0 0
##$OFFSH= (0..7)
10083.1999999969 0 0 0 0 0 0 0
##$OFFSX= (0..7)
4991.19999999209 0 0 0 0 0 0 0
##$OFFSXAS= (0..7)
0 0 0 0 0 0 0 0
##$OFSF1= 0
##$OFSF2= 0
##$OFSH1= 0
##$OFSH2= 0
##$OFSH3= 0
##$OFSX1= 0
##$OFSX2= 0
##$OFSY= 0
##$PACOIL= (0..15)
0 0 0 0 0 0 0 0 0 0 0 0 0 0 0 0
##$PRECHAN= (0..15)
-1 3 0 2 -1 -1 -1 -1 -1 -1 -1 -1 -1 -1 -1 -1
##$RECPRE= (0..15)
-1 0 -1 -1 -1 -1 -1 -1 -1 -1 -1 -1 -1 -1 -1 -1
##$RECSEL= (0..15)
0 0 1 0 0 0 0 0 0 0 0 0 0 0 0 0
##$SELREC= (0..9)
0 0 0 0 0 0 0 0 0 0
##$SFO1= 61.560933
##$SFO2= 401
##$SFO3= 401
##$SFO4= 401
##$SFO5= 401
##$SFO6= 401
##$SFO7= 401
##$SFO8= 401
##$TY= (0..123)
0 0 0 0 0 0 0 0 0 0 0 0 0 0 0 0 0 0 0 0 0 0 0 0 0 0 0 0 0 0 0 0 0 0 0 0
0 0 0 0 0 0 0 0 0 0 0 0 0 0 0 0 0 0 0 0 0 0 0 0 0 0 0 0 0 0 0 0 0 0 0 0
0 0 0 0 0 0 0 0 0 0 0 0 0 0 0 0 0 0 0 0 0 0 0 0 0 0 0 0 0 0 0 0 0 0 0 0
0 0 0 0 0 0 0 0 0 0 0 0 0 0 0 0
##END=
