# Supplementary material for: Synthesis of C3-Substituted N1-tert-Butyl 1,2,4-Triazinium Salts via the Liebeskind–Srogl Reaction for Fluorogenic Labeling of Live Cells
Source: J Org Chem. 2024 Jan 15;89(20):14634–40. doi: 10.1021/acs.joc.3c02454 (PMC11494656; doi:10.1021/acs.joc.3c02454)
Supplement: Supplementary file 3 — jo3c02454_si_003.zip [file jo3c02454_si_003.zip › FID_for_publication/ArTrz+2a/1H_ArTrz+2a/audita.txt]

##TITLE= Audit trail, TOPSPIN		Version 3.2
##JCAMPDX= 5.01
##ORIGIN= Bruker BioSpin GmbH
##OWNER= nmr
$$ /mnt/NMRData/PRODIGY/data/Slachtova/nmr/VS242P1-prep-puriflash/1/audita.txt
##AUDIT TRAIL=  $$ (NUMBER, WHEN, WHO, WHERE, PROCESS, VERSION, WHAT)
(   1,<2023-02-13 08:24:38.895 +0100>,<nmr>,<OB-A402>,<go>,<TOPSPIN 3.2>,
      <created by zg
	started at 2023-02-13 08:23:01.055 +0100,
	POWCHK enabled, PULCHK disabled,
       configuration hash MD5:
       37 C2 81 F5 C4 58 08 1F 47 3F CC 49 78 F1 7B BD
       data hash MD5: 80126
       D4 D9 C5 92 F4 80 81 0C 3D C8 73 AB B6 E9 38 BE>)
(   2,<2023-02-13 08:24:39.740 +0100>,<nmr>,<OB-A402>,<audit>,<TOPSPIN 3.2>,
      <user comment:
       ICON-NMR User ID: Slachtova
       data hash MD5: 80126
       D4 D9 C5 92 F4 80 81 0C 3D C8 73 AB B6 E9 38 BE>)
(   3,<2023-02-13 08:24:40.226 +0100>,<nmr>,<OB-A402>,<dirdata>,<TOPSPIN 3.2>,
      <wrpa from 1 1 "VS242P1-prep-puriflash" "/opt/Bruker/Data/data/Slachtova/nmr"
       data hash MD5: 80126
       D4 D9 C5 92 F4 80 81 0C 3D C8 73 AB B6 E9 38 BE>)
##END=

$$ hash MD5
$$ 54 06 04 29 47 A4 E5 CB BE 53 96 49 82 96 CD 5B
