# Supplementary material for: Synthesis of C3-Substituted N1-tert-Butyl 1,2,4-Triazinium Salts via the Liebeskind–Srogl Reaction for Fluorogenic Labeling of Live Cells
Source: J Org Chem. 2024 Jan 15;89(20):14634–40. doi: 10.1021/acs.joc.3c02454 (PMC11494656; doi:10.1021/acs.joc.3c02454)
Supplement: Supplementary file 3 — jo3c02454_si_003.zip [file jo3c02454_si_003.zip › FID_for_publication/ArTrz+2a/1H_ArTrz+2a/shimvalues]

# Mon Feb 13 08:24:39 2023
#$$PROBEID=3
#$$PROBEINFO=5 mm CPPBBO BB-1H/19F/D Z-GRD Z130029/0018
#$$PICSINFO=Z130029_0018_03.par
#$$SHIMID=292722
#
# Active Shim Gradients
#
Z           		3319            
Z2          		-1042           
Z3          		212             
Z4          		2524            
Z5          		-217            
Z6          		-3569           
Z7          		5685            
Z8          		30895           
X           		2299            
XZ          		-297            
XZ2         		655             
XZ3         		-681            
XZ4         		1195            
XZ5         		-168            
Y           		6127            
YZ          		-167            
YZ2         		77              
YZ3         		-1386           
YZ4         		29              
YZ5         		-7028           
XY          		-689            
XYZ         		-64             
XYZ2        		-178            
XYZ3        		454             
XYZ4        		0               
XYZ5        		0               
(X2-Y2)     		2296            
(X2-Y2)Z    		1718            
(X2-Y2)Z2   		400             
(X2-Y2)Z3   		-341            
(X2-Y2)Z4   		-531            
(X2-Y2)Z5   		0               
X3          		-6728           
X3Z         		2166            
Y3          		-769            
Y3Z         		189             
#
# Lock Parameter
#
FIELD		5736.209
LOCKPHASE		19.000  
LOCKPOWER		-38.000 
LOCKGAIN		123.669 
LOCKDC		-75.000 
LOCKSHIFT		1.930   
LOOPGAIN		-2.000  
LOOPTIME		0.100   
LOOPFILTER		200.000 
#
IEEE64_VERSION_CODE 1
#
# Shim currents 
#
SHIM_SETTING [1 ]  2319.61441149   
SHIM_SETTING [2 ]  -14617.52313734 
SHIM_SETTING [3 ]  -3112.59778409  
SHIM_SETTING [4 ]  32571.64861044  
SHIM_SETTING [5 ]  -15058.48562685 
SHIM_SETTING [6 ]  -13402.51749467 
SHIM_SETTING [7 ]  32850.83696822  
SHIM_SETTING [8 ]  21744.17260379  
SHIM_SETTING [9 ]  2653.14808285   
SHIM_SETTING [10]  252.35278551    
SHIM_SETTING [11]  0.00000000      
SHIM_SETTING [12]  -958.57500000   
SHIM_SETTING [13]  -579.93500000   
SHIM_SETTING [14]  -4313.81100000  
SHIM_SETTING [15]  2487.22300000   
SHIM_SETTING [16]  4428.92200000   
SHIM_SETTING [17]  1181.74600000   
SHIM_SETTING [18]  180.33400000    
SHIM_SETTING [19]  1106.54900000   
SHIM_SETTING [20]  2510.64400000   
SHIM_SETTING [21]  3104.12300000   
SHIM_SETTING [22]  173.18400000    
SHIM_SETTING [23]  3960.79000000   
SHIM_SETTING [24]  1107.87300000   
SHIM_SETTING [25]  454.33500000    
SHIM_SETTING [26]  369.11300000    
SHIM_SETTING [27]  -2212.82300000  
SHIM_SETTING [28]  1768.26800000   
SHIM_SETTING [29]  216.68000000    
SHIM_SETTING [30]  -662.80700000   
SHIM_SETTING [31]  5784.28300000   
SHIM_SETTING [32]  9488.29600000   
SHIM_SETTING [33]  -353.13600000   
SHIM_SETTING [34]  -895.32200000   
SHIM_SETTING [35]  -890.80600000   
SHIM_SETTING [36]  -225.78800000   
SHIM_SETTING [37]  10936.29900000  
SHIM_SETTING [38]  -5138.87300000  
SHIM_SETTING [39]  6311.39600000   
SHIM_SETTING [40]  0.00000000      
