# Supplementary material for: Synthesis of C3-Substituted N1-tert-Butyl 1,2,4-Triazinium Salts via the Liebeskind–Srogl Reaction for Fluorogenic Labeling of Live Cells
Source: J Org Chem. 2024 Jan 15;89(20):14634–40. doi: 10.1021/acs.joc.3c02454 (PMC11494656; doi:10.1021/acs.joc.3c02454)
Supplement: Supplementary file 3 — jo3c02454_si_003.zip [file jo3c02454_si_003.zip › FID_for_publication/ArTrz+2a/mol_ArTrz+2a.cdxml]

<?xml version="1.0" encoding="UTF-8" ?>
<!DOCTYPE CDXML SYSTEM "http://www.cambridgesoft.com/xml/cdxml.dtd" >
<CDXML
 CreationProgram="ChemDraw 22.0.0.22"
 Name="mol_ArTrz+2a.cdxml"
 BoundingBox="140.38 503.79 270.97 601.64"
 WindowPosition="0 1073741824"
 WindowSize="-1073741824 -2147483648"
 FractionalWidths="yes"
 InterpretChemically="yes"
 ShowAtomQuery="yes"
 ShowAtomStereo="no"
 ShowAtomEnhancedStereo="yes"
 ShowAtomNumber="no"
 ShowResidueID="no"
 ShowBondQuery="yes"
 ShowBondRxn="yes"
 ShowBondStereo="no"
 ShowTerminalCarbonLabels="no"
 ShowNonTerminalCarbonLabels="no"
 HideImplicitHydrogens="no"
 LabelFont="3"
 LabelSize="10"
 LabelFace="96"
 CaptionFont="3"
 CaptionSize="10"
 HashSpacing="2.50"
 MarginWidth="1.60"
 LineWidth="0.60"
 BoldWidth="2"
 BondLength="14.40"
 BondSpacing="18"
 ChainAngle="120"
 LabelJustification="Auto"
 CaptionJustification="Left"
 AminoAcidTermini="HOH"
 ShowSequenceTermini="yes"
 ShowSequenceBonds="yes"
 ShowSequenceUnlinkedBranches="no"
 ResidueWrapCount="40"
 ResidueBlockCount="10"
 PrintMargins="36 36 36 36"
 MacPrintInfo="0003000002580258000000001AA01299FF9CFF9C1B0412FD0367057B03E00002000002580258000000001AA01299000100000064000000010001010100020001270F000100010000000000000000000000000002001901900000000000600000000000000000000100000000000000000000000000000000"
 ChemPropName=""
 ChemPropFormula="Chemical Formula: "
 ChemPropExactMass="Exact Mass: "
 ChemPropMolWt="Molecular Weight: "
 ChemPropMOverZ="m/z: "
 ChemPropAnalysis="Elemental Analysis: "
 ChemPropBoilingPt="Boiling Point: "
 ChemPropMeltingPt="Melting Point: "
 ChemPropCritTemp="Critical Temp: "
 ChemPropCritPres="Critical Pres: "
 ChemPropCritVol="Critical Vol: "
 ChemPropGibbs="Gibbs Energy: "
 ChemPropLogP="Log P: "
 ChemPropMR="MR: "
 ChemPropHenry="Henry&apos;s Law: "
 ChemPropEForm="Heat of Form: "
 ChemProptPSA="tPSA: "
 ChemPropCLogP="CLogP: "
 ChemPropCMR="CMR: "
 ChemPropLogS="LogS: "
 ChemPropPKa="pKa: "
 ChemPropID=""
 ChemPropFragmentLabel=""
 color="0"
 bgcolor="1"
 RxnAutonumberStart="1"
 RxnAutonumberConditions="no"
 RxnAutonumberStyle="Roman"
 RxnAutonumberFormat="(#)"
><colortable>
<color r="1" g="1" b="1"/>
<color r="0" g="0" b="0"/>
<color r="1" g="0" b="0"/>
<color r="1" g="1" b="0"/>
<color r="0" g="1" b="0"/>
<color r="0" g="1" b="1"/>
<color r="0" g="0" b="1"/>
<color r="1" g="0" b="1"/>
</colortable><fonttable>
<font id="3" charset="iso-8859-1" name="Arial"/>
</fonttable><page
 id="16385184"
 BoundingBox="0 0 523.32 769.92"
 HeaderPosition="36"
 FooterPosition="36"
 PrintTrimMarks="yes"
 HeightPages="1"
 WidthPages="1"
><fragment
 id="16381083"
 BoundingBox="140.38 503.79 243.34 601.64"
 Z="81"
><n
 id="16381084"
 p="205.78 547.34"
 Z="82"
 AS="N"
/><n
 id="16381085"
 p="205.78 532.94"
 Z="83"
 AS="N"
/><n
 id="16381091"
 p="193.31 554.54"
 Z="85"
 Element="7"
 NumHydrogens="0"
 NeedsClean="yes"
 AS="N"
><t
 p="189.70 558.44"
 BoundingBox="189.70 550.10 196.92 558.44"
 LabelJustification="Left"
><s font="3" size="10" color="0" face="96">N</s></t></n><n
 id="16381092"
 p="193.31 568.94"
 Z="86"
 AS="N"
/><n
 id="16381093"
 p="205.78 576.14"
 Z="87"
 AS="N"
/><n
 id="16381094"
 p="218.25 568.94"
 Z="88"
 Element="7"
 NumHydrogens="0"
 Charge="1"
 NeedsClean="yes"
 AS="N"
><t
 p="214.64 572.84"
 BoundingBox="214.64 564.50 221.86 572.84"
 LabelJustification="Left"
 LabelAlignment="Left"
><s font="3" size="10" color="0" face="96">N</s></t></n><n
 id="16381095"
 p="218.25 554.54"
 Z="89"
 Element="7"
 NumHydrogens="0"
 NeedsClean="yes"
 AS="N"
><t
 p="214.64 558.44"
 BoundingBox="214.64 550.10 221.86 558.44"
 LabelJustification="Left"
><s font="3" size="10" color="0" face="96">N</s></t></n><n
 id="16381096"
 p="180.84 576.14"
 Z="96"
 AS="N"
/><n
 id="16381097"
 p="168.37 568.94"
 Z="98"
 AS="N"
/><n
 id="16381098"
 p="155.90 576.14"
 Z="99"
 AS="N"
/><n
 id="16381099"
 p="155.90 590.54"
 Z="100"
 AS="N"
/><n
 id="16381100"
 p="168.37 597.74"
 Z="101"
 AS="N"
/><n
 id="16381101"
 p="180.84 590.54"
 Z="102"
 AS="N"
/><n
 id="16381122"
 p="143.43 597.74"
 Z="109"
 Element="9"
 NumHydrogens="0"
 NeedsClean="yes"
 AS="N"
><t
 p="140.38 601.64"
 BoundingBox="140.38 593.30 146.48 601.64"
 LabelJustification="Left"
><s font="3" size="10" color="0" face="96">F</s></t></n><n
 id="16382539"
 p="230.72 576.14"
 Z="111"
 AS="N"
/><n
 id="16382541"
 p="230.72 590.54"
 Z="113"
 AS="N"
/><n
 id="16382543"
 p="243.19 568.94"
 Z="115"
 AS="N"
/><n
 id="16382545"
 p="243.19 583.34"
 Z="117"
 AS="N"
/><n
 id="16385122"
 p="218.25 525.74"
 Z="120"
 AS="N"
/><n
 id="16385124"
 p="218.25 511.34"
 Z="121"
 AS="N"
/><n
 id="16385126"
 p="205.78 504.14"
 Z="122"
 AS="N"
/><n
 id="16385128"
 p="193.31 511.34"
 Z="123"
 AS="N"
/><n
 id="16385130"
 p="193.31 525.74"
 Z="124"
 AS="N"
/><b
 id="16381102"
 Z="84"
 B="16381084"
 E="16381085"
 BS="N"
/><b
 id="16381109"
 Z="90"
 B="16381084"
 E="16381091"
 Order="2"
 BS="N"
 BondCircularOrdering="16381114 16381102 0 16381110"
/><b
 id="16381110"
 Z="91"
 B="16381091"
 E="16381092"
 BS="N"
/><b
 id="16381111"
 Z="92"
 B="16381092"
 E="16381093"
 Order="2"
 BS="N"
 BondCircularOrdering="16381110 16381115 0 16381112"
/><b
 id="16381112"
 Z="93"
 B="16381093"
 E="16381094"
 BS="N"
/><b
 id="16381113"
 Z="94"
 B="16381094"
 E="16381095"
 Order="2"
 BS="N"
 BondCircularOrdering="16381112 16382540 0 16381114"
/><b
 id="16381114"
 Z="95"
 B="16381095"
 E="16381084"
 BS="N"
/><b
 id="16381115"
 Z="97"
 B="16381092"
 E="16381096"
 BS="N"
/><b
 id="16381116"
 Z="103"
 B="16381096"
 E="16381097"
 Order="2"
 BS="N"
 BondCircularOrdering="16381121 16381115 0 16381117"
/><b
 id="16381117"
 Z="104"
 B="16381097"
 E="16381098"
 BS="N"
/><b
 id="16381118"
 Z="105"
 B="16381098"
 E="16381099"
 Order="2"
 BS="N"
 BondCircularOrdering="16381117 0 16381123 16381119"
/><b
 id="16381119"
 Z="106"
 B="16381099"
 E="16381100"
 BS="N"
/><b
 id="16381120"
 Z="107"
 B="16381100"
 E="16381101"
 Order="2"
 BS="N"
 BondCircularOrdering="16381119 0 0 16381121"
/><b
 id="16381121"
 Z="108"
 B="16381101"
 E="16381096"
 BS="N"
/><b
 id="16381123"
 Z="110"
 B="16381099"
 E="16381122"
 BS="N"
/><b
 id="16382540"
 Z="112"
 B="16381094"
 E="16382539"
 BS="N"
/><b
 id="16382542"
 Z="114"
 B="16382539"
 E="16382541"
 BS="N"
/><b
 id="16382544"
 Z="116"
 B="16382539"
 E="16382543"
 BS="N"
/><b
 id="16382546"
 Z="118"
 B="16382539"
 E="16382545"
 BS="N"
/><b
 id="16385132"
 Z="125"
 B="16381085"
 E="16385122"
 Order="2"
 BS="N"
 BondCircularOrdering="16385137 16381102 0 16385133"
/><b
 id="16385133"
 Z="126"
 B="16385122"
 E="16385124"
 BS="N"
/><b
 id="16385134"
 Z="127"
 B="16385124"
 E="16385126"
 Order="2"
 BS="N"
 BondCircularOrdering="16385133 0 0 16385135"
/><b
 id="16385135"
 Z="128"
 B="16385126"
 E="16385128"
 BS="N"
/><b
 id="16385136"
 Z="129"
 B="16385128"
 E="16385130"
 Order="2"
 BS="N"
 BondCircularOrdering="16385135 0 0 16385137"
/><b
 id="16385137"
 Z="130"
 B="16385130"
 E="16381085"
 BS="N"
/><graphic
 id="16382547"
 BoundingBox="218.25 578.65 210.75 578.65"
 Z="119"
 GraphicType="Symbol"
 SymbolType="CirclePlus"
><represent attribute="Charge" object="16381094"/></graphic></fragment><fragment
 id="16385141"
 BoundingBox="223.78 547.05 270.97 565.95"
 Z="132"
><n
 id="16385140"
 p="227.40 557.85"
 Z="131"
 NodeType="Fragment"
 NeedsClean="yes"
 AS="N"
><fragment
 id="16385185"
><n
 id="16385162"
 p="222.18 561.44"
 Z="68"
/><n
 id="16385163"
 p="209.75 554.26"
 Z="69"
 Element="9"
 NumHydrogens="0"
 NeedsClean="yes"
><t
 p="206.70 558.16"
 BoundingBox="206.70 549.82 212.81 558.16"
 LabelJustification="Left"
><s font="3" size="10" color="0" face="96">F</s></t></n><n
 id="16385164"
 p="209.75 568.61"
 Z="70"
 Element="9"
 NumHydrogens="0"
 NeedsClean="yes"
><t
 p="206.70 572.51"
 BoundingBox="206.70 564.17 212.81 572.51"
 LabelJustification="Left"
><s font="3" size="10" color="0" face="96">F</s></t></n><n
 id="16385165"
 p="222.18 575.79"
 Z="71"
 Element="9"
 NumHydrogens="0"
 NeedsClean="yes"
><t
 p="219.13 579.69"
 BoundingBox="219.13 571.35 225.24 579.69"
 LabelJustification="Left"
><s font="3" size="10" color="0" face="96">F</s></t></n><n
 id="16385166"
 p="234.61 554.26"
 Z="72"
/><n
 id="16385167"
 p="234.61 539.91"
 Z="73"
 Element="8"
 NumHydrogens="0"
 NeedsClean="yes"
><t
 p="230.72 543.81"
 BoundingBox="230.72 535.35 238.50 543.91"
 LabelJustification="Left"
><s font="3" size="10" color="0" face="96">O</s></t></n><n
 id="16385168"
 p="247.04 561.44"
 Z="74"
 Element="8"
 NumHydrogens="0"
 Charge="-1"
 NeedsClean="yes"
><t
 p="243.15 565.34"
 BoundingBox="243.15 556.88 253.42 565.44"
 LabelJustification="Left"
 LabelAlignment="Left"
><s font="3" size="10" color="0" face="96">O-</s></t></n><b
 id="16385169"
 Z="75"
 B="16385166"
 E="16385167"
 Order="2"
/><b
 id="16385170"
 Z="76"
 B="16385166"
 E="16385168"
/><b
 id="16385171"
 Z="77"
 B="16385162"
 E="16385163"
/><b
 id="16385172"
 Z="78"
 B="16385162"
 E="16385164"
/><b
 id="16385173"
 Z="79"
 B="16385162"
 E="16385165"
/><b
 id="16385174"
 Z="80"
 B="16385162"
 E="16385166"
/></fragment><t
 p="223.78 561.75"
 BoundingBox="223.78 552.80 264.06 565.95"
 LabelJustification="Left"
 LabelLineHeight="auto"
 LineHeight="auto"
 LabelAlignment="Left"
><s font="3" size="10" color="0">CF</s><s font="3" size="10" color="0" face="32">3</s><s font="3" size="10" color="0">COO</s></t></n><graphic
 id="16385158"
 BoundingBox="267.04 550.99 259.54 550.99"
 Z="133"
 GraphicType="Symbol"
 SymbolType="CircleMinus"
><represent attribute="Charge" object="16385140"/></graphic></fragment><annotation
 Keyword="GUID"
 Content="cd34e4d7-0a32-4501-85dc-f52d837145a1"
/><annotation
 Keyword="Name"
 Content="Mitochondrion"
/></page></CDXML>
