# Supplementary material for: Synthesis of C3-Substituted N1-tert-Butyl 1,2,4-Triazinium Salts via the Liebeskind–Srogl Reaction for Fluorogenic Labeling of Live Cells
Source: J Org Chem. 2024 Jan 15;89(20):14634–40. doi: 10.1021/acs.joc.3c02454 (PMC11494656; doi:10.1021/acs.joc.3c02454)
Supplement: Supplementary file 3 — jo3c02454_si_003.zip [file jo3c02454_si_003.zip › FID_for_publication/ArTrz+2b/APT_ArTrz+2b/audita.txt]

##TITLE= Audit trail, TOPSPIN		Version 3.2
##JCAMPDX= 5.01
##ORIGIN= Bruker BioSpin GmbH
##OWNER= nmr
$$ /mnt/NMRData/data/Slachtova/nmr/VS395P1-prep-puriflash/4/audita.txt
##AUDIT TRAIL=  $$ (NUMBER, WHEN, WHO, WHERE, PROCESS, VERSION, WHAT)
(   1,<2023-01-05 19:41:34.806 +0100>,<nmr>,<OB-A401>,<go>,<TOPSPIN 3.2>,
      <created by zg
	started at 2023-01-05 18:23:20.998 +0100,
	POWCHK enabled, PULCHK disabled,
       configuration hash MD5:
       AA FF E4 6D 96 E3 89 FF C1 05 FA D0 00 39 04 C4
       data hash MD5: 48074
       12 78 19 EB 37 75 7C 34 89 47 42 0B 87 E4 66 9F>)
(   2,<2023-01-05 19:41:35.457 +0100>,<nmr>,<OB-A401>,<audit>,<TOPSPIN 3.2>,
      <user comment:
       ICON-NMR User ID: Slachtova
       data hash MD5: 48074
       12 78 19 EB 37 75 7C 34 89 47 42 0B 87 E4 66 9F>)
(   3,<2023-01-05 19:41:35.940 +0100>,<nmr>,<OB-A401>,<dirdata>,<TOPSPIN 3.2>,
      <wrpa from 1 4 "VS395P1-prep-puriflash" "/opt/Bruker/Data/data/Slachtova/nmr"
       data hash MD5: 48074
       12 78 19 EB 37 75 7C 34 89 47 42 0B 87 E4 66 9F>)
##END=

$$ hash MD5
$$ F9 5D 7A DD 3E 9A BE 4F 37 18 BC 48 72 AC 20 F6
