# Supplementary material for: Synthesis of C3-Substituted N1-tert-Butyl 1,2,4-Triazinium Salts via the Liebeskind–Srogl Reaction for Fluorogenic Labeling of Live Cells
Source: J Org Chem. 2024 Jan 15;89(20):14634–40. doi: 10.1021/acs.joc.3c02454 (PMC11494656; doi:10.1021/acs.joc.3c02454)
Supplement: Supplementary file 3 — jo3c02454_si_003.zip [file jo3c02454_si_003.zip › FID_for_publication/ArTrz+2b/mol_ArTrz+2b.mol]

mol_ArTrz+2b.mol
  ChemDraw09272308572D

 31 32  0  0  0  0  0  0  0  0999 V2000
    0.6042   -0.2063    0.0000 C   0  0  0  0  0  0  0  0  0  0  0  0
    0.6042    0.6188    0.0000 C   0  0  0  0  0  0  0  0  0  0  0  0
   -0.1102   -0.6188    0.0000 N   0  0  0  0  0  0  0  0  0  0  0  0
   -0.1102   -1.4438    0.0000 C   0  0  0  0  0  0  0  0  0  0  0  0
    0.6042   -1.8563    0.0000 C   0  0  0  0  0  0  0  0  0  0  0  0
    1.3187   -1.4438    0.0000 N   0  3  0  0  0  0  0  0  0  0  0  0
    1.3187   -0.6188    0.0000 N   0  0  0  0  0  0  0  0  0  0  0  0
   -0.8246   -1.8563    0.0000 C   0  0  0  0  0  0  0  0  0  0  0  0
   -1.5391   -1.4438    0.0000 C   0  0  0  0  0  0  0  0  0  0  0  0
   -2.2535   -1.8563    0.0000 C   0  0  0  0  0  0  0  0  0  0  0  0
   -2.2535   -2.6813    0.0000 C   0  0  0  0  0  0  0  0  0  0  0  0
   -1.5391   -3.0938    0.0000 C   0  0  0  0  0  0  0  0  0  0  0  0
   -0.8246   -2.6813    0.0000 C   0  0  0  0  0  0  0  0  0  0  0  0
   -2.9679   -3.0938    0.0000 F   0  0  0  0  0  0  0  0  0  0  0  0
    2.0331   -1.8563    0.0000 C   0  0  0  0  0  0  0  0  0  0  0  0
    2.0331   -2.6813    0.0000 C   0  0  0  0  0  0  0  0  0  0  0  0
    2.7475   -1.4438    0.0000 C   0  0  0  0  0  0  0  0  0  0  0  0
    2.7475   -2.2688    0.0000 C   0  0  0  0  0  0  0  0  0  0  0  0
    1.3187    1.0313    0.0000 C   0  0  0  0  0  0  0  0  0  0  0  0
    1.3187    1.8563    0.0000 C   0  0  0  0  0  0  0  0  0  0  0  0
    0.6042    2.2688    0.0000 C   0  0  0  0  0  0  0  0  0  0  0  0
   -0.1102    1.8563    0.0000 C   0  0  0  0  0  0  0  0  0  0  0  0
   -0.1102    1.0313    0.0000 C   0  0  0  0  0  0  0  0  0  0  0  0
    0.6042    3.0938    0.0000 C   0  0  0  0  0  0  0  0  0  0  0  0
    1.5439   -1.0139    0.0000 C   0  0  0  0  0  0  0  0  0  0  0  0
    0.8319   -0.6029    0.0000 F   0  0  0  0  0  0  0  0  0  0  0  0
    0.8319   -1.4250    0.0000 F   0  0  0  0  0  0  0  0  0  0  0  0
    1.5439   -1.8361    0.0000 F   0  0  0  0  0  0  0  0  0  0  0  0
    2.2559   -0.6029    0.0000 C   0  0  0  0  0  0  0  0  0  0  0  0
    2.2559    0.2193    0.0000 O   0  0  0  0  0  0  0  0  0  0  0  0
    2.9679   -1.0139    0.0000 O   0  5  0  0  0  0  0  0  0  0  0  0
  1  2  1  0        0
  1  3  2  0        0
  3  4  1  0        0
  4  5  2  0        0
  5  6  1  0        0
  6  7  2  0        0
  7  1  1  0        0
  4  8  1  0        0
  8  9  2  0        0
  9 10  1  0        0
 10 11  2  0        0
 11 12  1  0        0
 12 13  2  0        0
 13  8  1  0        0
 11 14  1  0        0
  6 15  1  0        0
 15 16  1  0        0
 15 17  1  0        0
 15 18  1  0        0
  2 19  2  0        0
 19 20  1  0        0
 20 21  2  0        0
 21 22  1  0        0
 22 23  2  0        0
 23  2  1  0        0
 21 24  1  0        0
 29 30  2  0        0
 29 31  1  0        0
 25 26  1  0        0
 25 27  1  0        0
 25 28  1  0        0
 25 29  1  0        0
M  CHG  2   6   1  31  -1
M  STY  1   1 SUP
M  SLB  1   1   1
M  SAL   1  7  25  26  27  28  29  30  31
M  SMT   1 CF\s3\nCOO
M  END
