# Supplementary material for: Synthesis of C3-Substituted N1-tert-Butyl 1,2,4-Triazinium Salts via the Liebeskind–Srogl Reaction for Fluorogenic Labeling of Live Cells
Source: J Org Chem. 2024 Jan 15;89(20):14634–40. doi: 10.1021/acs.joc.3c02454 (PMC11494656; doi:10.1021/acs.joc.3c02454)
Supplement: Supplementary file 3 — jo3c02454_si_003.zip [file jo3c02454_si_003.zip › FID_for_publication/ArTrz+2c/1H_ArTrz+2c/pdata/1/outd]

##TITLE= Parameter file, TOPSPIN		Version 3.2
##JCAMPDX= 5.0
##DATATYPE= Parameter Values
##NPOINTS= 1	$$ modification sequence number
##ORIGIN= Bruker BioSpin GmbH
##OWNER= nmr
$$ 2023-01-09 07:37:00.765 +0100  nmr@OB-A401
$$ /mnt/NMRData/data/Slachtova/nmr/VS397P1-prep-puriflash/1/pdata/1/outd
$$ process /opt/topspin3.2/prog/mod/dirdata
##$CURPLOT= <no printer>
##$CURPRIN= <$no printer>
##$DFORMAT= <normdp>
##$LAYOUT= <+/layouts.ATP/1D_hz.xwp>
##$LFORMAT= <normlp>
##$PFORMAT= <normpl>
##END=
