# Supplementary material for: Synthesis of C3-Substituted N1-tert-Butyl 1,2,4-Triazinium Salts via the Liebeskind–Srogl Reaction for Fluorogenic Labeling of Live Cells
Source: J Org Chem. 2024 Jan 15;89(20):14634–40. doi: 10.1021/acs.joc.3c02454 (PMC11494656; doi:10.1021/acs.joc.3c02454)
Supplement: Supplementary file 3 — jo3c02454_si_003.zip [file jo3c02454_si_003.zip › FID_for_publication/ArTrz+2c/APT_ArTrz+2c/audita.txt]

##TITLE= Audit trail, TOPSPIN		Version 3.2
##JCAMPDX= 5.01
##ORIGIN= Bruker BioSpin GmbH
##OWNER= nmr
$$ /mnt/NMRData/data/Slachtova/nmr/VS397P1-prep-puriflash/4/audita.txt
##AUDIT TRAIL=  $$ (NUMBER, WHEN, WHO, WHERE, PROCESS, VERSION, WHAT)
(   1,<2023-01-09 19:22:06.253 +0100>,<nmr>,<OB-A401>,<go>,<TOPSPIN 3.2>,
      <created by zg
	started at 2023-01-09 18:03:52.379 +0100,
	POWCHK enabled, PULCHK disabled,
       configuration hash MD5:
       AA FF E4 6D 96 E3 89 FF C1 05 FA D0 00 39 04 C4
       data hash MD5: 48074
       13 FB A9 D5 B6 D8 B4 9F 3E 01 86 B6 D7 AE 3C AF>)
(   2,<2023-01-09 19:22:06.967 +0100>,<nmr>,<OB-A401>,<audit>,<TOPSPIN 3.2>,
      <user comment:
       ICON-NMR User ID: Slachtova
       data hash MD5: 48074
       13 FB A9 D5 B6 D8 B4 9F 3E 01 86 B6 D7 AE 3C AF>)
(   3,<2023-01-09 19:22:07.449 +0100>,<nmr>,<OB-A401>,<dirdata>,<TOPSPIN 3.2>,
      <wrpa from 1 4 "VS397P1-prep-puriflash" "/opt/Bruker/Data/data/Slachtova/nmr"
       data hash MD5: 48074
       13 FB A9 D5 B6 D8 B4 9F 3E 01 86 B6 D7 AE 3C AF>)
##END=

$$ hash MD5
$$ DD ED A0 88 8E 82 F8 76 A7 EF 98 31 2E 1E CF 59
