# Supplementary material for: Synthesis of C3-Substituted N1-tert-Butyl 1,2,4-Triazinium Salts via the Liebeskind–Srogl Reaction for Fluorogenic Labeling of Live Cells
Source: J Org Chem. 2024 Jan 15;89(20):14634–40. doi: 10.1021/acs.joc.3c02454 (PMC11494656; doi:10.1021/acs.joc.3c02454)
Supplement: Supplementary file 3 — jo3c02454_si_003.zip [file jo3c02454_si_003.zip › FID_for_publication/ArTrz+2c/APT_ArTrz+2c/shimvalues]

# Mon Jan  9 19:22:06 2023
#$$PROBEID=5
#$$PROBEINFO=5 mm PABBI 1H/D-BB Z-GRD Z820201/0033
#$$PICSINFO=Z820201_0033_05.par
#$$SHIMID=292722
#
# Active Shim Gradients
#
Z           		3875            
Z2          		3512            
Z3          		76              
Z4          		-2040           
Z5          		-424            
Z6          		743             
Z7          		3990            
Z8          		3903            
X           		1483            
XZ          		6161            
XZ2         		-4942           
XZ3         		-477            
XZ4         		3197            
XZ5         		0               
Y           		394             
YZ          		-8293           
YZ2         		-2024           
YZ3         		806             
YZ4         		-1782           
YZ5         		0               
XY          		2183            
XYZ         		-1380           
XYZ2        		-1208           
XYZ3        		6160            
XYZ4        		1639            
XYZ5        		0               
(X2-Y2)     		1953            
(X2-Y2)Z    		-291            
(X2-Y2)Z2   		-386            
(X2-Y2)Z3   		4120            
(X2-Y2)Z4   		0               
(X2-Y2)Z5   		0               
X3          		-3561           
X3Z         		61              
Y3          		585             
Y3Z         		-1140           
#
# Lock Parameter
#
FIELD		2246.018
LOCKPHASE		217.200 
LOCKPOWER		-35.000 
LOCKGAIN		106.549 
LOCKDC		-75.000 
LOCKSHIFT		3.300   
LOOPGAIN		-5.000  
LOOPTIME		0.100   
LOOPFILTER		100.000 
#
IEEE64_VERSION_CODE 1
#
# Shim currents 
#
SHIM_SETTING [1 ]  2364.04164396   
SHIM_SETTING [2 ]  1203.62628465   
SHIM_SETTING [3 ]  -2403.47439574  
SHIM_SETTING [4 ]  4618.50602610   
SHIM_SETTING [5 ]  -3001.15301234  
SHIM_SETTING [6 ]  -1489.69039252  
SHIM_SETTING [7 ]  7486.13568914   
SHIM_SETTING [8 ]  228.99088982    
SHIM_SETTING [9 ]  1233.24907962   
SHIM_SETTING [10]  -112.35885268   
SHIM_SETTING [11]  0.00000000      
SHIM_SETTING [12]  1724.98000000   
SHIM_SETTING [13]  -555.49700000   
SHIM_SETTING [14]  -1756.72600000  
SHIM_SETTING [15]  4072.76600000   
SHIM_SETTING [16]  -7388.11900000  
SHIM_SETTING [17]  4905.18700000   
SHIM_SETTING [18]  -1950.76000000  
SHIM_SETTING [19]  5419.63600000   
SHIM_SETTING [20]  3910.59000000   
SHIM_SETTING [21]  3629.57500000   
SHIM_SETTING [22]  -1874.78200000  
SHIM_SETTING [23]  -574.29000000   
SHIM_SETTING [24]  5045.68300000   
SHIM_SETTING [25]  4919.15500000   
SHIM_SETTING [26]  -3190.28100000  
SHIM_SETTING [27]  -1697.35800000  
SHIM_SETTING [28]  -10316.68200000 
SHIM_SETTING [29]  8199.49800000   
SHIM_SETTING [30]  -3503.18300000  
SHIM_SETTING [31]  -1295.36600000  
SHIM_SETTING [32]  4812.80100000   
SHIM_SETTING [33]  4135.58000000   
SHIM_SETTING [34]  -2205.11000000  
SHIM_SETTING [35]  -3439.62300000  
SHIM_SETTING [36]  6294.84000000   
SHIM_SETTING [37]  328.93300000    
SHIM_SETTING [38]  -1470.42500000  
SHIM_SETTING [39]  8260.49300000   
SHIM_SETTING [40]  0.00000000      
