# Supplementary material for: Synthesis of C3-Substituted N1-tert-Butyl 1,2,4-Triazinium Salts via the Liebeskind–Srogl Reaction for Fluorogenic Labeling of Live Cells
Source: J Org Chem. 2024 Jan 15;89(20):14634–40. doi: 10.1021/acs.joc.3c02454 (PMC11494656; doi:10.1021/acs.joc.3c02454)
Supplement: Supplementary file 3 — jo3c02454_si_003.zip [file jo3c02454_si_003.zip › FID_for_publication/ArTrz+2d/mol_ArTrz+2d.cdxml]

<?xml version="1.0" encoding="UTF-8" ?>
<!DOCTYPE CDXML SYSTEM "http://www.cambridgesoft.com/xml/cdxml.dtd" >
<CDXML
 CreationProgram="ChemDraw 22.0.0.22"
 Name="mol_ArTrz+2d.cdxml"
 BoundingBox="130.63 653.18 261.22 769.64"
 WindowPosition="0 1073741824"
 WindowSize="-1073741824 1073741824"
 FractionalWidths="yes"
 InterpretChemically="yes"
 ShowAtomQuery="yes"
 ShowAtomStereo="no"
 ShowAtomEnhancedStereo="yes"
 ShowAtomNumber="no"
 ShowResidueID="no"
 ShowBondQuery="yes"
 ShowBondRxn="yes"
 ShowBondStereo="no"
 ShowTerminalCarbonLabels="no"
 ShowNonTerminalCarbonLabels="no"
 HideImplicitHydrogens="no"
 LabelFont="3"
 LabelSize="10"
 LabelFace="96"
 CaptionFont="3"
 CaptionSize="10"
 HashSpacing="2.50"
 MarginWidth="1.60"
 LineWidth="0.60"
 BoldWidth="2"
 BondLength="14.40"
 BondSpacing="18"
 ChainAngle="120"
 LabelJustification="Auto"
 CaptionJustification="Left"
 AminoAcidTermini="HOH"
 ShowSequenceTermini="yes"
 ShowSequenceBonds="yes"
 ShowSequenceUnlinkedBranches="no"
 ResidueWrapCount="40"
 ResidueBlockCount="10"
 PrintMargins="36 36 36 36"
 MacPrintInfo="0003000002580258000000001AA01299FF9CFF9C1B0412FD0367057B03E00002000002580258000000001AA01299000100000064000000010001010100020001270F000100010000000000000000000000000002001901900000000000600000000000000000000100000000000000000000000000000000"
 ChemPropName=""
 ChemPropFormula="Chemical Formula: "
 ChemPropExactMass="Exact Mass: "
 ChemPropMolWt="Molecular Weight: "
 ChemPropMOverZ="m/z: "
 ChemPropAnalysis="Elemental Analysis: "
 ChemPropBoilingPt="Boiling Point: "
 ChemPropMeltingPt="Melting Point: "
 ChemPropCritTemp="Critical Temp: "
 ChemPropCritPres="Critical Pres: "
 ChemPropCritVol="Critical Vol: "
 ChemPropGibbs="Gibbs Energy: "
 ChemPropLogP="Log P: "
 ChemPropMR="MR: "
 ChemPropHenry="Henry&apos;s Law: "
 ChemPropEForm="Heat of Form: "
 ChemProptPSA="tPSA: "
 ChemPropCLogP="CLogP: "
 ChemPropCMR="CMR: "
 ChemPropLogS="LogS: "
 ChemPropPKa="pKa: "
 ChemPropID=""
 ChemPropFragmentLabel=""
 color="0"
 bgcolor="1"
 RxnAutonumberStart="1"
 RxnAutonumberConditions="no"
 RxnAutonumberStyle="Roman"
 RxnAutonumberFormat="(#)"
><colortable>
<color r="1" g="1" b="1"/>
<color r="0" g="0" b="0"/>
<color r="1" g="0" b="0"/>
<color r="1" g="1" b="0"/>
<color r="0" g="1" b="0"/>
<color r="0" g="1" b="1"/>
<color r="0" g="0" b="1"/>
<color r="1" g="0" b="1"/>
</colortable><fonttable>
<font id="3" charset="iso-8859-1" name="Arial"/>
</fonttable><page
 id="16385200"
 BoundingBox="0 0 523.32 769.92"
 HeaderPosition="36"
 FooterPosition="36"
 PrintTrimMarks="yes"
 HeightPages="1"
 WidthPages="1"
><fragment
 id="16381083"
 BoundingBox="130.63 653.18 233.59 769.64"
 Z="102"
><n
 id="16381084"
 p="196.03 715.34"
 Z="103"
 AS="N"
/><n
 id="16381085"
 p="196.03 700.94"
 Z="104"
 AS="N"
/><n
 id="16381091"
 p="183.56 722.54"
 Z="106"
 Element="7"
 NumHydrogens="0"
 NeedsClean="yes"
 AS="N"
><t
 p="179.95 726.44"
 BoundingBox="179.95 718.10 187.17 726.44"
 LabelJustification="Left"
><s font="3" size="10" color="0" face="96">N</s></t></n><n
 id="16381092"
 p="183.56 736.94"
 Z="107"
 AS="N"
/><n
 id="16381093"
 p="196.03 744.14"
 Z="108"
 AS="N"
/><n
 id="16381094"
 p="208.50 736.94"
 Z="109"
 Element="7"
 NumHydrogens="0"
 Charge="1"
 NeedsClean="yes"
 AS="N"
><t
 p="204.89 740.84"
 BoundingBox="204.89 732.50 212.11 740.84"
 LabelJustification="Left"
 LabelAlignment="Left"
><s font="3" size="10" color="0" face="96">N</s></t></n><n
 id="16381095"
 p="208.50 722.54"
 Z="110"
 Element="7"
 NumHydrogens="0"
 NeedsClean="yes"
 AS="N"
><t
 p="204.89 726.44"
 BoundingBox="204.89 718.10 212.11 726.44"
 LabelJustification="Left"
><s font="3" size="10" color="0" face="96">N</s></t></n><n
 id="16381096"
 p="171.09 744.14"
 Z="117"
 AS="N"
/><n
 id="16381097"
 p="158.62 736.94"
 Z="119"
 AS="N"
/><n
 id="16381098"
 p="146.15 744.14"
 Z="120"
 AS="N"
/><n
 id="16381099"
 p="146.15 758.54"
 Z="121"
 AS="N"
/><n
 id="16381100"
 p="158.62 765.74"
 Z="122"
 AS="N"
/><n
 id="16381101"
 p="171.09 758.54"
 Z="123"
 AS="N"
/><n
 id="16381122"
 p="133.68 765.74"
 Z="130"
 Element="9"
 NumHydrogens="0"
 NeedsClean="yes"
 AS="N"
><t
 p="130.63 769.64"
 BoundingBox="130.63 761.30 136.73 769.64"
 LabelJustification="Left"
><s font="3" size="10" color="0" face="96">F</s></t></n><n
 id="16382539"
 p="220.97 744.14"
 Z="132"
 AS="N"
/><n
 id="16382541"
 p="220.97 758.54"
 Z="134"
 AS="N"
/><n
 id="16382543"
 p="233.44 736.94"
 Z="136"
 AS="N"
/><n
 id="16382545"
 p="233.44 751.34"
 Z="138"
 AS="N"
/><n
 id="16385122"
 p="208.50 693.74"
 Z="141"
 AS="N"
/><n
 id="16385124"
 p="208.50 679.34"
 Z="142"
 AS="N"
/><n
 id="16385126"
 p="196.03 672.14"
 Z="143"
 AS="N"
/><n
 id="16385128"
 p="183.56 679.34"
 Z="144"
 AS="N"
/><n
 id="16385130"
 p="183.56 693.74"
 Z="145"
 AS="N"
/><n
 id="16385158"
 p="196.03 657.74"
 Z="154"
 NodeType="Fragment"
 NeedsClean="yes"
 AS="N"
><fragment
 id="16385201"
><n
 id="16385166"
 p="196.03 657.74"
 Z="93"
/><n
 id="16385167"
 p="210.38 657.74"
 Z="94"
 Element="9"
 NumHydrogens="0"
 NeedsClean="yes"
><t
 p="207.33 661.64"
 BoundingBox="207.33 653.30 213.43 661.64"
 LabelJustification="Left"
><s font="3" size="10" color="0" face="96">F</s></t></n><n
 id="16385168"
 p="196.03 643.39"
 Z="95"
 Element="9"
 NumHydrogens="0"
 NeedsClean="yes"
><t
 p="192.98 647.29"
 BoundingBox="192.98 638.95 199.08 647.29"
 LabelJustification="Left"
><s font="3" size="10" color="0" face="96">F</s></t></n><n
 id="16385169"
 p="181.68 657.74"
 Z="96"
 Element="9"
 NumHydrogens="0"
 NeedsClean="yes"
><t
 p="178.63 661.64"
 BoundingBox="178.63 653.30 184.73 661.64"
 LabelJustification="Left"
><s font="3" size="10" color="0" face="96">F</s></t></n><n
 id="16385170"
 p="196.03 672.09"
 Z="97"
 NodeType="ExternalConnectionPoint"
 ExternalConnectionNum="1"
/><b
 id="16385171"
 Z="98"
 B="16385166"
 E="16385167"
/><b
 id="16385172"
 Z="99"
 B="16385166"
 E="16385168"
/><b
 id="16385173"
 Z="100"
 B="16385166"
 E="16385169"
/><b
 id="16385174"
 Z="101"
 B="16385170"
 E="16385166"
/></fragment><t
 p="192.42 661.64"
 BoundingBox="192.42 653.18 209.92 663.94"
 LabelJustification="Left"
 LabelAlignment="Left"
><s font="3" size="10" color="0" face="96">CF3</s></t></n><b
 id="16381102"
 Z="105"
 B="16381084"
 E="16381085"
 BS="N"
/><b
 id="16381109"
 Z="111"
 B="16381084"
 E="16381091"
 Order="2"
 BS="N"
 BondCircularOrdering="16381114 16381102 0 16381110"
/><b
 id="16381110"
 Z="112"
 B="16381091"
 E="16381092"
 BS="N"
/><b
 id="16381111"
 Z="113"
 B="16381092"
 E="16381093"
 Order="2"
 BS="N"
 BondCircularOrdering="16381110 16381115 0 16381112"
/><b
 id="16381112"
 Z="114"
 B="16381093"
 E="16381094"
 BS="N"
/><b
 id="16381113"
 Z="115"
 B="16381094"
 E="16381095"
 Order="2"
 BS="N"
 BondCircularOrdering="16381112 16382540 0 16381114"
/><b
 id="16381114"
 Z="116"
 B="16381095"
 E="16381084"
 BS="N"
/><b
 id="16381115"
 Z="118"
 B="16381092"
 E="16381096"
 BS="N"
/><b
 id="16381116"
 Z="124"
 B="16381096"
 E="16381097"
 Order="2"
 BS="N"
 BondCircularOrdering="16381121 16381115 0 16381117"
/><b
 id="16381117"
 Z="125"
 B="16381097"
 E="16381098"
 BS="N"
/><b
 id="16381118"
 Z="126"
 B="16381098"
 E="16381099"
 Order="2"
 BS="N"
 BondCircularOrdering="16381117 0 16381123 16381119"
/><b
 id="16381119"
 Z="127"
 B="16381099"
 E="16381100"
 BS="N"
/><b
 id="16381120"
 Z="128"
 B="16381100"
 E="16381101"
 Order="2"
 BS="N"
 BondCircularOrdering="16381119 0 0 16381121"
/><b
 id="16381121"
 Z="129"
 B="16381101"
 E="16381096"
 BS="N"
/><b
 id="16381123"
 Z="131"
 B="16381099"
 E="16381122"
 BS="N"
/><b
 id="16382540"
 Z="133"
 B="16381094"
 E="16382539"
 BS="N"
/><b
 id="16382542"
 Z="135"
 B="16382539"
 E="16382541"
 BS="N"
/><b
 id="16382544"
 Z="137"
 B="16382539"
 E="16382543"
 BS="N"
/><b
 id="16382546"
 Z="139"
 B="16382539"
 E="16382545"
 BS="N"
/><b
 id="16385132"
 Z="146"
 B="16381085"
 E="16385122"
 Order="2"
 BS="N"
 BondCircularOrdering="16385137 16381102 0 16385133"
/><b
 id="16385133"
 Z="147"
 B="16385122"
 E="16385124"
 BS="N"
/><b
 id="16385134"
 Z="148"
 B="16385124"
 E="16385126"
 Order="2"
 BS="N"
 BondCircularOrdering="16385133 0 16385159 16385135"
/><b
 id="16385135"
 Z="149"
 B="16385126"
 E="16385128"
 BS="N"
/><b
 id="16385136"
 Z="150"
 B="16385128"
 E="16385130"
 Order="2"
 BS="N"
 BondCircularOrdering="16385135 0 0 16385137"
/><b
 id="16385137"
 Z="151"
 B="16385130"
 E="16381085"
 BS="N"
/><b
 id="16385159"
 Z="155"
 B="16385126"
 E="16385158"
 BS="N"
/><graphic
 id="16382547"
 BoundingBox="208.50 746.65 201 746.65"
 Z="140"
 GraphicType="Symbol"
 SymbolType="CirclePlus"
><represent attribute="Charge" object="16381094"/></graphic></fragment><fragment
 id="16385141"
 BoundingBox="214.03 715.05 261.22 733.95"
 Z="153"
><n
 id="16385140"
 p="217.65 725.85"
 Z="152"
 NodeType="Fragment"
 NeedsClean="yes"
 AS="N"
><fragment
 id="16385202"
><n
 id="16385180"
 p="212.43 729.44"
 Z="80"
/><n
 id="16385181"
 p="200 722.26"
 Z="81"
 Element="9"
 NumHydrogens="0"
 NeedsClean="yes"
><t
 p="196.95 726.16"
 BoundingBox="196.95 717.82 203.06 726.16"
 LabelJustification="Left"
><s font="3" size="10" color="0" face="96">F</s></t></n><n
 id="16385182"
 p="200 736.61"
 Z="82"
 Element="9"
 NumHydrogens="0"
 NeedsClean="yes"
><t
 p="196.95 740.51"
 BoundingBox="196.95 732.17 203.06 740.51"
 LabelJustification="Left"
><s font="3" size="10" color="0" face="96">F</s></t></n><n
 id="16385183"
 p="212.43 743.79"
 Z="83"
 Element="9"
 NumHydrogens="0"
 NeedsClean="yes"
><t
 p="209.38 747.69"
 BoundingBox="209.38 739.35 215.49 747.69"
 LabelJustification="Left"
><s font="3" size="10" color="0" face="96">F</s></t></n><n
 id="16385184"
 p="224.86 722.26"
 Z="84"
/><n
 id="16385185"
 p="224.86 707.91"
 Z="85"
 Element="8"
 NumHydrogens="0"
 NeedsClean="yes"
><t
 p="220.97 711.81"
 BoundingBox="220.97 703.35 228.75 711.91"
 LabelJustification="Left"
><s font="3" size="10" color="0" face="96">O</s></t></n><n
 id="16385186"
 p="237.29 729.44"
 Z="86"
 Element="8"
 NumHydrogens="0"
 Charge="-1"
 NeedsClean="yes"
><t
 p="233.40 733.34"
 BoundingBox="233.40 724.88 243.67 733.44"
 LabelJustification="Left"
 LabelAlignment="Left"
><s font="3" size="10" color="0" face="96">O-</s></t></n><b
 id="16385187"
 Z="87"
 B="16385184"
 E="16385185"
 Order="2"
/><b
 id="16385188"
 Z="88"
 B="16385184"
 E="16385186"
/><b
 id="16385189"
 Z="89"
 B="16385180"
 E="16385181"
/><b
 id="16385190"
 Z="90"
 B="16385180"
 E="16385182"
/><b
 id="16385191"
 Z="91"
 B="16385180"
 E="16385183"
/><b
 id="16385192"
 Z="92"
 B="16385180"
 E="16385184"
/></fragment><t
 p="214.03 729.75"
 BoundingBox="214.03 720.80 254.31 733.95"
 LabelJustification="Left"
 LabelLineHeight="auto"
 LineHeight="auto"
 LabelAlignment="Left"
><s font="3" size="10" color="0">CF</s><s font="3" size="10" color="0" face="32">3</s><s font="3" size="10" color="0">COO</s></t></n><graphic
 id="16385175"
 BoundingBox="257.29 718.99 249.79 718.99"
 Z="156"
 GraphicType="Symbol"
 SymbolType="CircleMinus"
><represent attribute="Charge" object="16385140"/></graphic></fragment><annotation
 Keyword="GUID"
 Content="cd34e4d7-0a32-4501-85dc-f52d837145a1"
/><annotation
 Keyword="Name"
 Content="Mitochondrion"
/></page></CDXML>
