# Supplementary material for: Synthesis of C3-Substituted N1-tert-Butyl 1,2,4-Triazinium Salts via the Liebeskind–Srogl Reaction for Fluorogenic Labeling of Live Cells
Source: J Org Chem. 2024 Jan 15;89(20):14634–40. doi: 10.1021/acs.joc.3c02454 (PMC11494656; doi:10.1021/acs.joc.3c02454)
Supplement: Supplementary file 3 — jo3c02454_si_003.zip [file jo3c02454_si_003.zip › FID_for_publication/ArTrz+2e/19F_ArTrz+2e/audita.txt]

##TITLE= Audit trail, TOPSPIN		Version 3.2
##JCAMPDX= 5.01
##ORIGIN= Bruker BioSpin GmbH
##OWNER= nmr
$$ /mnt/NMRData/PRODIGY/data/Slachtova/nmr/VS411P1-silica-puriflash/2/audita.txt
##AUDIT TRAIL=  $$ (NUMBER, WHEN, WHO, WHERE, PROCESS, VERSION, WHAT)
(   1,<2023-01-30 08:39:04.898 +0100>,<nmr>,<OB-A402>,<go>,<TOPSPIN 3.2>,
      <created by zg
	started at 2023-01-30 08:38:28.368 +0100,
	POWCHK enabled, PULCHK disabled,
       configuration hash MD5:
       37 C2 81 F5 C4 58 08 1F 47 3F CC 49 78 F1 7B BD
       data hash MD5: 187490
       2A 5F 49 10 02 29 71 1B 10 2C 31 95 88 D4 69 EC>)
(   2,<2023-01-30 08:39:05.959 +0100>,<nmr>,<OB-A402>,<audit>,<TOPSPIN 3.2>,
      <user comment:
       ICON-NMR User ID: Slachtova
       data hash MD5: 187490
       2A 5F 49 10 02 29 71 1B 10 2C 31 95 88 D4 69 EC>)
(   3,<2023-01-30 08:39:06.060 +0100>,<nmr>,<OB-A402>,<dirdata>,<TOPSPIN 3.2>,
      <wrpa from 1 2 "VS411P1-silica-puriflash" "/opt/Bruker/Data/data/Slachtova/nmr"
       data hash MD5: 187490
       2A 5F 49 10 02 29 71 1B 10 2C 31 95 88 D4 69 EC>)
##END=

$$ hash MD5
$$ 58 2D 7A DC 1F D7 F9 53 42 3A 3D 43 C8 54 03 A3
